# Supplementary material for: A comparison of the shaping ability of three nickel-titanium rotary instruments: a micro-computed tomography study via a contrast radiopaque technique in vitro
Source: BMC Oral Health. 2017 Jan 9;17:39. doi: 10.1186/s12903-016-0326-5 (PMC5223381; doi:10.1186/s12903-016-0326-5)
Supplement: Additional file 1: — Original data. Relevant data underlying the findings described in manuscript. (XLS 25 kb) [file 12903_2016_326_MOESM1_ESM.xls]

## Sheet: time
GROUP	PTU	Rciproc	K3XF
1	113.2	66.3	72.1
2	127.3	63.2	83.2
3	131.5	64.9	79.4
4	119.7	70.1	73.7
5	122.8	86.1	71.9
6	125.6	77.1	73.4
7	99.7	87.1	72.3
8	112.3	65.8	75.4
9	120.6	67.6	73.2
10	143.6	89.6	68.5

## Sheet: volume change
GROUP	PTU(apical)	Rciproc(apical)	K3XF(apical)	PTU(middle)	Rciproc(middle)	K3XF(middle)	PTU(coronal)	Rciproc(coronal)	K3XF(Coronal)
1	0.12	0.29	0.117	0.4	0.46	0.32	0.52	0.39	0.17
2	0.1	0.26	0.097	0.33	0.39	0.25	0.47	0.43	0.32
3	0.16	0.27	0.106	0.37	0.43	0.27	0.48	0.42	0.22
4	0.18	0.18	0.097	0.39	0.39	0.26	0.33	0.4	0.33
5	0.15	0.16	0.082	0.32	0.32	0.2	0.38	0.39	0.32
6	0.09	0.17	0.089	0.35	0.36	0.23	0.37	0.4	0.34
7	0.18	0.21	0.092	0.36	0.37	0.25	0.42	0.55	0.4
8	0.18	0.19	0.089	0.38	0.4	0.25	0.32	0.4	0.31
9	0.17	0.18	0.081	0.35	0.36	0.22	0.36	0.4	0.32
10	0.15	0.16	0.073	0.32	0.33	0.19	0.38	0.44	0.5

## Sheet: Centring ratio
GROUP	PTU(1mm)	Reciproc(1mm)	K3XF(1mm)	PTU(2mm)	Reciproc(2mm)	K3XF(2mm)	PTU(3mm)	Reciproc(3mm)	K3XF(3mm)	PTU(5mm)	Reciproc(5mm)	K3XF(5mm)	PTU(7mm)	Reciproc(7mm)	K3XF(7mm)
1	0.55	0.64	0.67	0.78	0.44	0.71	0.54	0.47	1	0.5	0.56	0.92	0.63	0.73	0.8
2	0.88	0.58	0.89	0.67	0.41	0.78	0.42	0.4	0.8	0.69	0.73	0.82	0.54	0.82	0.88
3	0.42	0.55	0.67	0.54	0.37	0.88	0.42	0.33	0.89	0.97	0.75	0.88	0.69	0.89	0.91
4	1	0.58	0.86	0.55	0.63	0.75	0.5	0.8	0.75	0.82	0.85	0.89	0.75	0.83	0.89
5	0.67	0.73	0.63	0.58	0.64	0.88	0.6	0.75	0.57	1	0.9	0.89	0.89	1	0.9
6	0.83	0.78	1	0.64	0.64	0.67	0.43	0.4	0.88	0.6	0.72	1	0.77	0.8	0.8
7	0.62	0.8	0.67	0.46	0.64	0.86	0.58	0.5	0.63	0.77	0.75	0.7	0.82	1	0.91
8	0.9	0.82	1	1	0.62	0.88	0.38	0.62	0.88	1	0.82	1	0.64	0.82	0.8
9	0.88	0.91	0.71	0.78	0.5	0.83	0.46	0.44	0.89	0.75	0.91	0.9	0.83	0.64	1
10	0.89	0.62	0.64	0.88	0.55	1	0.89	0.55	0.83	0.75	1	0.56	0.6	0.9	0.5

## Sheet: transportation
GROUP	PTU(1mm)	Reciproc(1mm)	K3XF(1mm)	PTU(2mm)	Reciproc(2mm)	K3XF(2mm)	PTU(3mm)	Reciproc(3mm)	K3XF(3mm)	PTU(5mm)	Reciproc(5mm)	K3XF(5mm)	PTU(7mm)	Reciproc(7mm)	K3XF(7mm)
1	5	5	3	2	1	2	6	1	0	7	7	1	6	3	2
2	1	5	1	4	10	2	7	10	2	4	4	2	6	2	1
3	7	5	3	6	12	1	7	12	1	3	3	1	4	1	1
4	0	5	1	5	6	2	7	6	2	2	2	1	3	2	1
5	3	3	3	5	5	1	8	5	3	0	1	1	1	0	1
6	1	2	0	4	5	3	8	5	1	0	4	0	3	3	2
7	5	3	3	7	5	1	5	5	3	3	3	3	2	0	1
8	1	2	0	0	5	1	8	5	1	0	2	0	5	2	2
9	1	1	2	2	7	1	7	7	1	3	1	1	2	5	0
10	1	6	3	1	5	0	1	5	1	2	0	4	4	1	5
